# Supplementary material for: The etiological spectrum of pediatric FUO and clinical management of PFAPA/SURF: a ten-year retrospective study
Source: Front Immunol. 2026 Mar 26;17:1791904. doi: 10.3389/fimmu.2026.1791904 (PMC13062182; doi:10.3389/fimmu.2026.1791904)
Supplement: Supplementary file 2 [file Table1.xlsx]

## Sheet: Sheet1
Supplementary Table S1. Immune index of autoinflammation patients
	PFAPA		SURF-periodic		SURF-non periodic
	Acute attack (n=135)	Remission period (n=135)	Acute attack (n=38)	Remission period (n=38)	Acute attack (n=34)	Remission period (n=34）
WBC, mean (SD), ×10^9/L	12.35 (4.31)	7.13 (2.20)	12.97 (4.06)	7.27 (2.16)	12.96 (6.84)	7.31 (1.89)
Monocytes, mean (SD), ×10^9/L	1.06 (0.56)	0.46 (0.19)	1.30 (0.60)	0.46 (0.18)	1.38 (1.10)	0.60 (0.25)
Lymphocytes, mean (SD), ×10^9/L	2.61 (1.07)	3.38 (1.27)	2.88 (0.96)	3.63 (1.53)	2.69 (1.23)	2.77 (0.53)
Neutrophils, mean (SD), ×10^9/L	8.46 (3.91)	3.00 (1.68)	8.50 (3.74)	2.90 (1.55)	7.8 (5.58)	3.53 (1.77)
IL-6, IQR (Q1–Q3), pg/mL	20.15-114.52	NA	11.80-59.3	NA	5.70-91.1	NA
TNF-α, IQR (Q1–Q3), pg/mL	2.50-21.82	NA	2.50-11.97	NA	2.50-18.50	NA
Lymphocyte subsets (available samples)
Available samples, n	49	86	13	25	16	18
CD3, mean (SD) cells/ul	1749.34 (769.13)	1938.07 (760.82)	1435.31 (583.20)	2186.23 (829.57)	1412.72 (766.89)	1759.13 (868.89)
CD3% increased, n (%)	16 (32.65%)	28 (32.56%)	4 (30.77%)	7 (28.00%)	5 (31.25%)	1 (5.56%)
CD3% normal, n (%)	19 (38.78%)	38 (44.19%)	3 (23.08%)	10 (40.00%)	6 (37.50%)	12 (66.67%)
CD3% decreased, n (%)	14 (28.57%)	20 (23.26%)	6 (46.15%)	8 (32.00%)	5 (31.25%)	5 (27.78%)
CD4, mean (SD) cells/ul	968.45 (541.27)	1024.83 (439.91)	807.58 (408.31)	1218.13 (533.71)	861.50 (477.36)	947.52 (503.63)
CD4% increased, n (%)	24 (48.98%)	39 (45.35%)	7 (53.84%)	9 (36.00%)	10 (62.50%)	10 (55.56%)
CD4% normal, n (%)	16 (32.65%)	39 (45.35%)	3 (23.08%)	10 (40.00%)	4 (25.00%)	6 (33.33%)
CD4% decreased, n (%)	9 (18.37%)	8 (9.30%)	3 (23.08%)	6 (24.00%)	2 (12.50%)	2 (11.11%)
CD8, mean (SD) cells/ul	624.09 (284.84)	681.32 (311.54)	499.72 (265.23)	778.90 (335.60)	481.71 (299.62)	628.10 (332.90)
CD8% increased, n (%)	8 (16.33%)	7 (8.14%)	0 (0.00%)	3 (12.00%)	0 (0.00%)	1 (5.56%)
CD8% normal, n (%)	17 (34.69%)	36 (41.86%)	4 (30.77%)	8 (32.00%)	5 (31.25%)	6 (33.33%)
CD8% decreased, n (%)	24 (48.98%)	43 (50.00%)	9 (69.23%)	14 (55.00%)	11 (68.75%)	11 (61.11%)
CD4/CD8 ratio (<1.4 or >2.0) (%)	30 (61.22%)	56 (65.12%)	8 (61.54%)	16 (64.00%)	8 (50.00%)	12 (66.67%)
CD19, mean (SD) cells/ul	461.92 (292.83)	474.21 (269.35)	423.15 (201.98)	600.27 (342.12)	241.87 (107.63)	532.21 (341.54)
CD19% increased, n (%)	12 (24.49%)	14 (16.28%)	6 (46.15%)	7 (28.00%)	0 (0.00%)	6 (33.33%)
CD19% normal, n (%)	23 (46.94%)	43 (50.00%)	4 (30.77%)	12 (48.00%)	4 (25.00%)	7 (38.89%)
CD19% decreased, n (%)	14 (28.57%)	29 (33.72%)	3 (23.08%)	6 (24.00%)	12 (75.00%)	5 (27.78%)
CD16CD56, mean (SD) cells/µL)	360.31 (306.83)	337.32 (171.80)	380.08 (387.22)	459.18 (316.32)	368.32 (348.64)	298.76 (169.33)
CD16+CD56% increased, n (%)	4 (8.16%)	9 (10.47%)	4 (30.77%)	4 (16.00%)	6 (37.50%)	1 (5.56%)
CD16+CD56% normal, n (%)	17 (34.69%)	39 (45.35%)	3 (23.08%)	9 (36.00%)	4 (25.00%)	11 (61.11%)
CD16+CD56% decreased, n (%)	28 (57.14%)	38 (44.19%)	6 (46.15%)	12 (48.00%)	6 (37.50%)	6 (33.33%)
NA: Not Available
Reference ranges for lymphocyte subsets were based on published literature [27]
