# Supplementary material for: The etiological spectrum of pediatric FUO and clinical management of PFAPA/SURF: a ten-year retrospective study
Source: Front Immunol. 2026 Mar 26;17:1791904. doi: 10.3389/fimmu.2026.1791904 (PMC13062182; doi:10.3389/fimmu.2026.1791904)
Supplement: Supplementary file 3 [file Table2.xlsx]

## Sheet: Sheet1
Supplentary Table S2: Routine inflammatory markers in patients classified as infectious vs autoinflammatory
	WBC, mean (SD）	CRP, mean (SD)	SAA, mean (SD)	ESR, mean (SD)
Infectious diseases
Bacterial infection	11.88 (5.73)	26.56 (23.39)	86.09 (72.12)	54.22 (33.24)
Viral infection	8.71 (4.08)	23.45 (26.35)	70.18 (76.99)	43.94 (34.06)
Mycoplasma	12.08 (7.76)	35.86 (36.28)	303.78 (230.08)	44.55 (34.08)
Autoinflammatory diseases
PFAPA	12.35 (4.31)	50.54 (35.28)	238.14 (197.67)	48.78 (23.62)
SURF-periodic	12.97 (4.06)	41.03 (32.52)	320.98 (179.13)	50.06 (25.5)
SURF-non periodic	12.96 (6.84)	46.13 (42.29)	228.31 (173.75)	49.54 (18.98)
All inflammatory marker data in the autoinflammatory disease group were collected during acute attacks.
