# Supplementary material for: The etiological spectrum of pediatric FUO and clinical management of PFAPA/SURF: a ten-year retrospective study
Source: Front Immunol. 2026 Mar 26;17:1791904. doi: 10.3389/fimmu.2026.1791904 (PMC13062182; doi:10.3389/fimmu.2026.1791904)
Supplement: Supplementary file 4 [file Table3.xlsx]

## Sheet: Sheet1
Supplementary Table S3: Treatments used and their responses in patients
	PFAPA	SURF-periodic	SURF-non periodic
Number of patients; n	135	38	34
Treatment during acute attacks
Symptomatic treatment only; n (%)	91 (67.41)	28 (73.68)	21 (61.76)
Glucocorticoids used; n (%)	44 (32.59)	10 (26.32)	13 (38.24)
Fever subsides within 24 hours; n (% of glucocorticoids used )	40 (90.90)	7 (70.00)	9 (69.23)
Shortened afebrile interval; n (% of glucocorticoids used )	14 (31.81)	1 (10.00)	2 (15.38)
Effective follow-up, n	99	21	23
Length of follow-up, median (IQR), years	3.5 (2.0-5.5 years)	4 (2.0-5.0 years)	2.7 (2.0-3.0 years)
Treatment during remission period
OM-85; n (% effective follow-up )	40 (40.40)	14 (66.68)	14 (60.88)
Response
Complete remission; n (%)	18 (45.00)	6 (42.86)	4 (28.57)
Partial remission ; n (%)	8 (20.00)	4 (28.57)	4 (28.57)
None; n (%)	14 (35.00)	4 (28.57)	6 (42.86)
Spleen polypeptide; n (% effective follow-up)	5 (5.05)	0	2 (8.69)
Response
Complete remission; n (%)	1 (20.00)	0	1 (50.00)
Partial remission ; n (%)	2 (40.00)	0	1 (50.00)
None; n (%)	2 (40.00)	0	0
Thymosin; n (% effective follow-up)	7 (7.07)	2 (9.52)	1 (4.35)
Response
Complete remission; n (%)	2 (28.57)	0	1 (100.00)
Partial remission ; n (%)	5 (71.43)	1 (50.00)	0
None; n (%)	0	1 (50.00)	0
Colchicine ; n (% effective follow-up)	1 (1.01)	2 (9.52)	2 (8.69)
Response
Complete remission; n (%)	1 (100.00)	2 (100.00)	2 (100.00)
Partial remission ; n (%)	0	0	0
None; n (%)	0	0	0
Cimetidine; n (% effective follow-up)	1 (1.01)	0	0
Response
Complete remission; n (%)	1 (100.00)	0	0
Partial remission ; n (%)	0	0	0
None; n (%)	0	0	0
Thalidomide; n (% effective follow-up)	5 (5.05)	0	0
Response
Complete remission; n (%)	3 (60.00)	0	0
Partial remission ; n (%)	2 (40.00)	0	0
None; n (%)	0	0	0
Tonsillectomy; n (% effective follow-up)	21 (21.21)	2 (9.52)	0
Response
Complete remission; n (%)	19 (90.48)	2 (100.00)	0
Partial remission ; n (%)	0	0	0
None; n (%)	2 (9.52)	0	0
Biologic agents; n (% effective follow-up)	0	1 (4.76)	3 (13.04)
Response
Complete remission; n (%)	0	1 (100.00)	0
Partial remission ; n (%)	0	0	3 (100.00)
None; n (%)	0	0	0
Others; n (% effective follow-up)	19 (19.20)	0	1 (4.35)
